# Supplementary material for: Nigella Sativa and Thymoquinone for Prevention or Mitigation of Acquired Sensorineural Hearing Loss: A Systematic Review
Source: J Clin Med. 2025 Nov 27;14(23):8433. doi: 10.3390/jcm14238433 (PMC12693045; doi:10.3390/jcm14238433)
Supplement: Supplementary file 1 [file jcm-14-08433-s001.zip]

Archive with 4 entries (4 files):
- File S1 PRISMA_2020_checklist.pdf
- File S2 Systematic Review Protocol.pdf
- Table S1 meta_full_ready.xlsx
- Table S2 Nigella_Sativa_Hearing_Loss_Data_Extraction (1).xlsx
