# Supplementary material for: Nigella Sativa and Thymoquinone for Prevention or Mitigation of Acquired Sensorineural Hearing Loss: A Systematic Review
Source: J Clin Med. 2025 Nov 27;14(23):8433. doi: 10.3390/jcm14238433 (PMC12693045; doi:10.3390/jcm14238433)
Supplement: Supplementary file 1 [file jcm-14-08433-s001.zip › Table S1 meta_full_ready.xlsx]

## Sheet: R_Data
study_id	first_author	year	doi_or_pmid	model	compound	dose_mg_per_kg	route	timing	regimen_days	outcome_type	outcome_metric	frequency_kHz	timepoint_days_post_insult	mean_treat	sd_treat	n_treat	mean_ctrl	sd_ctrl	n_ctrl	notes
Tuna_2024_Early	Tuna	2024	10.26650/Tr-ENT.2024.1426956	gentamicin	NSO	0.3 mL/kg/day ×5d	i.p.	post-early	5	ABR	threshold_dB	click	30	10	0	5	19	7.38	5	Early rescue; SD imputed; unit=rat
Tuna_2024_Late	Tuna	2024	10.26650/Tr-ENT.2024.1426956	gentamicin	NSO	0.3 mL/kg/day ×5d	i.p.	post-late	5	ABR	threshold_dB	click	30	10.3	2.88	6	19	7.38	5	Late rescue; unit=rat
Tuna_2023_NSO_0p1	Tuna	2023	IJPORL 164:111405	gentamicin	NSO	0.1 mL/kg/day ×15d	i.p.	pre+co	15	ABR	threshold_dB	click		19.16	8.74	6	51.25	12.99	6	Dose-ranging; unit=rat
Tuna_2023_NSO_0p3	Tuna	2023	IJPORL 164:111405	gentamicin	NSO	0.3 mL/kg/day ×15d	i.p.	pre+co	15	ABR	threshold_dB	click		12.5	3.98	6	51.25	12.99	6	Median dose; unit=rat
Tuna_2023_NSO_3p0	Tuna	2023	IJPORL 164:111405	gentamicin	NSO	3.0 mL/kg/day ×15d	i.p.	pre+co	15	ABR	threshold_dB	click		54.17	9.17	3	51.25	12.99	6	High dose; 3 deaths; sensitivity-only; unit=rat
Tuna_2023_NSO_0p3_Late	Tuna	2023	IJPORL 164:111405	gentamicin	NSO	0.3 mL/kg/day ×15d	i.p.	post-late	15	ABR	threshold_dB	click		10	0	6	51.25	12.99	6	Late rescue; unit=rat
Sagit_2014_GM_TQ_ABR_Click	Sagit	2014	10.1016/j.amjoto.2014.07.002	gentamicin	TQ	20 mg/kg/day ×15d	i.p.	co	15	ABR	threshold_dB	click		16.67	6.37	12	45.41	9.77	12	unit=rat
Edizer_2017_ABR_Click	Edizer	2017	10.1016/j.ijporl.2017.03.034	gentamicin	NSO	IT weekly ×3	intratympanic	co	21	ABR	threshold_dB	click		47.9	8.9	7	61.4	11	7	species=guinea pig
Edizer_2017_ABR_8k	Edizer	2017	10.1016/j.ijporl.2017.03.034	gentamicin	NSO	IT weekly ×3	intratympanic	co	21	ABR	threshold_dB	TB		50.7	12.7	7	58.6	11	7	species=guinea pig
Sagit_2013_CDDP_TQ_ABR_Click	Sagit	2013	10.1007/s00405-012-2254-6	cisplatin	TQ	40 mg/kg/day ×5d	i.p.	pre+co+post	5	ABR	threshold_dB	click		21.11	6.76	10	49.5	19.86	9	unit=rat
Kokten_2020_CDDP_NSO_ABR_32k_D14	Kökten	2020	10.5152/iao.2020.7761	cisplatin	NSO	oral doses D1,3,5,7,9	oral (gavage)	co	9	ABR	threshold_dB	32	14	25	4.71	5	55.5	17.7	6	unit=rat
Kokten_2020_CDDP_NSO_ABR_16k_D14	Kökten	2020	10.5152/iao.2020.7761	cisplatin	NSO	oral doses D1,3,5,7,9	oral (gavage)	co	9	ABR	threshold_dB	16	14	26.5	4.11	5	43	17.02
Kokten_2020_CDDP_NSO_ABR_12k_D14	Kökten	2020	10.5152/iao.2020.7761	cisplatin	NSO	oral doses D1,3,5,7,9	oral (gavage)	co	9	ABR	threshold_dB	12		17.5	4.24	5	28.5	14.91
Kokten_2020_CDDP_NSO_ABR_8k_D14	Kökten	2020	10.5152/iao.2020.7761	cisplatin	NSO	oral doses D1,3,5,7,9	oral (gavage)	co	9	ABR	threshold_dB	8		19.5	6.43	5	24	3.94
Culhaoglu_2017_NSO_Noise_ABR_Click_D4	Culhaoglu	2017	10.4081/audiores.2017.181	noise	NSO	2 mL/kg/day ×3d	oral	post	3	ABR	threshold_dB	click	4	42	8.9	10	49	10.2	10	unit=rat
Aksoy_2015_TQ_Noise_ABR_Click_D10	Aksoy	2015	S0022215114002680	noise	TQ		i.p.	pre+post		ABR	threshold_dB	click	10	31.2	5	7	41.8	4.8	8
Aksoy_2015_TQ_Noise_DPOAE_4k_D10	Aksoy	2015	S0022215114002680	noise	TQ		i.p.	pre+post		DPOAE	SNR_dB	4	10	0	0	0	0	0
Aksoy_2015_TQ_Noise_DPOAE_6k_D10	Aksoy	2015	S0022215114002680	noise	TQ		i.p.	pre+post		DPOAE	SNR_dB	6	10	0	0	0	0	0
Ogurlu_2016_TQ20_Noise_ABR_Click_96h	Ogurlu	2016	10.1007/s00405-016-4319-4	noise	TQ	20	i.p.	post	4	ABR	threshold_dB	click	4	0	0	0	0	0
Ogurlu_2016_TQ40_Noise_ABR_Click_96h	Ogurlu	2016	10.1007/s00405-016-4319-4	noise	TQ	40	i.p.	post	4	ABR	threshold_dB	click	4	0	0	0	0	0
Ogurlu_2016_TQ20_Noise_DPOAE_4k_96h	Ogurlu	2016	10.1007/s00405-016-4319-4	noise	TQ	20	i.p.	post	4	DPOAE	SNR_dB	4	4	0	0	0	0	0
Ogurlu_2016_TQ40_Noise_DPOAE_4k_96h	Ogurlu	2016	10.1007/s00405-016-4319-4	noise	TQ	40	i.p.	post	4	DPOAE	SNR_dB	4	4	0	0	0	0	0
Tekin_2024_TQ_Noise_DPOAE_3k_D10	Tekin	2024	10.7759/cureus.72181	noise	TQ	10	i.p.	pre+post	10	DPOAE	SNR_dB	3	10	17.7	3.51	16	15.56	6.29	16	unit=ear
Tekin_2024_TQ_Noise_DPOAE_4k_D10	Tekin	2024	10.7759/cureus.72181	noise	TQ	10	i.p.	pre+post	10	DPOAE	SNR_dB	4	10	23.9	2.92	16	23.85	3.9	16	unit=ear
Tekin_2024_TQ_Noise_DPOAE_6k_D10	Tekin	2024	10.7759/cureus.72181	noise	TQ	10	i.p.	pre+post	10	DPOAE	SNR_dB	6	10	35.9	4.21	16	37.98	3.61	16	unit=ear
