# Supplementary material for: Nigella Sativa and Thymoquinone for Prevention or Mitigation of Acquired Sensorineural Hearing Loss: A Systematic Review
Source: J Clin Med. 2025 Nov 27;14(23):8433. doi: 10.3390/jcm14238433 (PMC12693045; doi:10.3390/jcm14238433)
Supplement: Supplementary file 1 [file jcm-14-08433-s001.zip › Table S2 Nigella_Sativa_Hearing_Loss_Data_Extraction (1).xlsx]

## Sheet: Sheet1
Study ID (DOI)	Author(s) & Year	Title	Journal	Country	Study Type	Sample Size	Human or Non-Human?	Species/Cell Type	Age of Subjects	Sex	Hearing Loss Model	Substance Used	Route of Administration	Dosage & Frequency	Duration of Treatment	Timing (Prophylactic or Therapeutic?)	Type of Control	Control Dosage	Reduction in Hearing Loss? (Yes/No, Quantified)	Prevention of Hearing Loss? (Yes/No, Quantified)	Side Effects Reported? (Yes/No, describe)	Hearing Function Test Used	Time Points for Outcome Measurement	Randomization? (Yes/No)	Blinding? (Yes/No)	Sample Size Justification? (Yes/No)	Attrition/Bias Issues? (Yes/No, describe)	Histology (Yes/No, describe)
10.1016/j.joto.2023.02.002	Motesadi Zarandi et al. 2023	A study of efficacy of Nigella sativa in treatment of Meniere's disease: A randomized, placebo controlled clinical trial	Journal of Otology	Iran	Randomized, placebo-controlled clinical trial	n = 26 40 initially, -14 due to lost to follow-up (placebo = 16; NSO = 10)	Human	Homo Sapiens	45 ± 13 (control group); 40 ± 10 (study group)	9 male (35%), 17 female(65%); study group (n=3 male, 7 female) control group (n=6 male, 10 female)	Meniere's Disease Sensorineural hearing loss	Nigella Sativa oil	Oral	1g daily	3 months	Therapeutic	Placebo	1g placebo daily (identical capsule) doesn't specify the exact substance	Yes It's not quantified	No no statistically significant differences between the 2 groups	No	Pure tone audimetry thresholds at 0.25, 0.5, 1, 2 and 4 kHz	Baseline and after 3 months	Yes	Yes Single-blinded	No	Yes 14 patients lost to follow up due to Covid-19 pandemic and quarantines, impacting the sample size and potentially introducing bias.	No
10.3389/fncel.2017.00242	Noack et al. 2017	An antioxidant screen identifies candidates for protection of cochlear hair cells from gentamicin toxicity	Frontiers in Cellular Neuroscience	USA	Experimental study In vitro screen study	81 antioxidants + 3 pro-oxidants (multiple doses tested for each) TQ - 3 wells	Non-human	Mouse cochlear hair cells (organ of Corti micro-explants)	Not applicable	Not applicable	Gentamicin induced hair cell damage 200 µM	Thymoquinone	Direct application	10 µM, 100 µM, 1000 µM	1 day	Prophylactic	Negative control (untreated) Positive control (GM only)	None	Yes (Hair cell survival decreased)	Yes (minimal protection and only at 24h post treatment and only in low dosage) Increase in hair cell survival	No	GFP fluorescence microscopy Hair cell survival rate	Day 1, pre-gentamicin) and assessed at 24-hour intervals (Days 1-4)	Yes	Not applicable	Not applicable	No	Not applicable
10.3342/ceo.2015.8.4.312	Aksoy et al. 2015	An evaluation of the protective effects of thymoquinone on amikacin-induced ototoxicity in rats	Clinical and Experimental Otorhinolaryngology	Turkey	Experimental study In vivo animal study	n = 32 4 groups (n = 8/group) (Ak = 8; Ak + T = 8; T = 8; No treatment = 8)	Non-human	Rats Wistar albino rats	Does not specify 200-400 g	Female	Amikacin-induced ototoxicity 600 mg/kg/day (intramuscularly) for 14 days	Thymoquinone	Oral (gavage)	40 mg/kg/day daily	14 days	Prophylactic	2 control groups No treatment grup Amikacin only group	NTG	Yes Decrease in DPOAE amplitudes Increase in ABR tresholds	Yes Statistically significant differences	No	DPOAE ABR	Baseline, days 7 and 15	Yes (does not implicitly specify)	Yes Single-blinded	No	no	No
10.26650/Tr-ENT.2024.1426956	Tuna & Tüzemen, 2024	Is Gentamicin-Induced Ototoxicity Reversible with Delayed Administration of Nigella Sativa Oil? An Experimental Study	The Turkish Journal of Ear Nose and Throat	Turkey	Experimental study In vivo animal study	n = 16 (18- 2 deaths - cause not mentioned) 3 groups (NSO early = 5; NSO late = 6; control saline = 5)	Non-human	Rats Sprague-Dawley rats	Does not specify 300-400 g	Male	Gentamicin-induced ototoxicity 120 mg/kg/day intraperitoneally (i.p.) for 10 days	Nigella Sativa oil	Intraperitoneal	0.3 ml/kg/day daily (Groups 1 & 2 = late and early)	5 days	Therapeutic group 1 - from day 10 group 2 - from day 25	Saline	0.3 ml/kg/day	Yes Increase in ABR tresholds	Yes Statistically significant differences	No	ABR	Pre-treatment and 30 days post-treatment	Yes	Yes Single-blinded	No	Yes 2 rats died during the study, potentially introducing bias.	No
10.4081/audiores.2017.181	Culhaoglu et al., 2017	Protective effect of Nigella sativa oil on acoustic trauma induced hearing loss in rats	Audiology Research	Turkey	Experimental study In vivo animal study	n = 20 2 groups NSO = 10; No treatment = 10	Non-human	Rats Sprague-Dawley rats	12 months (mean age) 250 g (mean weight)	Female	Acoustic trauma white band noise of 4 kHz with an intensity level of 107 dB	Nigella Sativa oil	Oral (gavage)	2 mL/kg/day daily	3 days	Therapeutic	No treatment	None	Yes Incease in ABR tresholds	Yes Statistically significant differences	No	ABR	Baseline, Day 1 post-trauma, Day 4 post-trauma	Yes	Yes Single-blinded	No	no	No
10.1007/s00405-012-2254-6	Sagit et al., 2013	Protective effect of thymoquinone against cisplatin-induced ototoxicity	European Archives of Oto-Rhino-Laryngology	Turkey	Experimental study In vivo animal study	n = 29 (30-1 death due to anesthesia) 3 groups (Cis = 9; Cis+T = 10; T = 10)	Non-human	Rats Sprague-Dawley rats	24 weeks (average) 200-270 g	Female	Cisplatin induced ototoxicity 15 mg/kg intraperitoneal (i.p.) 1 day	Thymoquinone	Intraperitoneal	40 mg/kg/day daily	5 days	Prophylactic/Therapeutic	2 control groups Cisplatin only TQ only		Yes Decrease in DPOAE amplitudes Increase in ABR tresholds	Yes Statistically significant differences	No	DPOAE ABR	Pre-treatment, 3 days post-treatment	Yes	Yes Single-blinded	No	Yes one animal death in the cisplatin group may introduce bias.	No
10.1016/j.ijporl.2022.111405	Tuna & Tüzemen, 2023	Protective effects of nigella sativa oil against gentamicin-induced ototoxicity in rats: A dose-ranging study	International Journal of Pediatric Otorhinolaryngology	Turkey		n = 27 (30-3 due to deaths - cause not mentioned) 5 groups (Saline = 6; NSO low = 6; NSO medium before = 6; NSO high = 3; NSO medium after = 6)	Non-human	Rats Sprague-Dawley rats	Adult (Does not specify exactly) 300-400g	Male	Gentamicin-induced ototoxicity 120 mg/kg/day i. p for 10 days	Nigella Sativa oil	Intraperitoneal	Low dose group = 0.1 ml/kg/day (5 days before GM) Medium dose group = 0.3 ml/kg/day (5 days before GM) High dose group = 3 ml/kg/day (5 days before GM) Medium dose group late = 0.3 ml/kg/day (5 days after GM) daily	15 days	Groups 1,2,3 Prophylactic Group 4 Therapeutic	Saline	0.3 ml/kg/day	Yes Increase in ABR tresholds	Yes Statistically significant differences (medium dose group)	3 deaths in the high dose group?	ABR	Pre-treatment and 24 h after the last treatment	Yes	Yes Single-blinded	No	Yes Mortality in the high-dose NSO group may introduce bias.	No
10.1016/j.ijporl.2017.03.034	Edizer et al., 2017	Protective role of intratympanic nigella sativa oil against gentamicin induced hearing loss	International Journal of Pediatric Otorhinolaryngology	Turkey		n = 28 (7/group) (Saline= 7; NSO = 7; G=7; G + NSO = 7)	Non-human	Guinea pigs Dunkin-Hartley albino guinea pigs	8 weeks 600-800g	Male	Gentamicin-induced ototoxicity 100 mk/kg/day per day i.p. for 3 weeks	Nigella Sativa oil	Intratympanic	4ml/kg/day once a week	3 weeks	Therapeutic (although IT-NSO was administered concurrently with IP-G in one group)	3 controls Saline only GM only NSO only	Not specified	Yes Increase in ABR tresholds	Partially Not statistically significant on 8kHz Statistically significant on click stimulus	No	ABR	Pre-treatment and 1 week after treatment	Yes	Yes Single-blinded	No	no	Yes (better, but not statistically significant) axon number, axon diameter, cochlear nerve edema, stria vascularis epithelial damage, stria vascularis edema, and organ of Corti degeneration
10.7759/cureus.72181	Tekin et al., 2024	The Effect of Thymoquinone on Acoustic Trauma-Induced Hearing Loss in Rats	Cureus	Turkey		n = 32 (40 - 8 due to non-response on DPOAE) 4 groups (8/group) (corn oil - control = 8; AT + NTG = 8; AT + T = 8; T = 8)	Non-human	Rats Wistar albino rats	Does not specify 250 g (mean weight)	Does not specify	Acoustic trauma 100 dB of white noise at a frequency of 4 kHz for 16 hours	Thymoquinone	Intraperitoneal	10 mg/kg/day daily	10 days	Prophylactic + Therapeutic	3 controls Corn oil only AT only TQ only	0.5 ml/day CO for 10 days	Yes Decrease in DPOAE amplitudes	Yes Statistically significant differences	No	DPOAE	Pre-treatment, Days 1, 4, and 10 post-treatment	Yes	Yes Single-blinded	No	Yes 8 rats were excluded from the study due to lack of DPOAE response before the experiment, potentially introducing bias.	No
10.5152/iao.2020.7761	Kökten et al., 2020	The Protective Effect of Nigella sativa Oil against Experimentally Induced Cisplatin Ototoxicity: An Animal Study	Journal of International Advanced Otology	Turkey		n = 22 (24-2 deaths due to anesthesia) 4 groups (C = 5; C + NSO = 5; NSO = 6; Saline = 6)	Non-human	Rats Wistar albino rats	2.5-3 months 250-300g	Male	Cisplatin induced ototoxicity 15 mg/kg i.p. divided equally into three doses and administered on days 1, 3, and 5	Nigella Sativa oil	Oral (gavage)	3 ml/day on days 1,3,5,7,9 15 ml in total	9 days	Prophylactic + Therapeutic	3 controls Saline only Cis only NSO only	3 ml/day on days 1,3,5,7,9 15 ml in total	Yes Increase in ABR tresholds	Yes Statistically significant differences (at 16 and 32 kHz)	No	ABR	Baseline (day 0), Post-treatment (Day 14)	Yes	Yes Single-blinded	No	Yes Two animals died, potentially introducing bias	Yes (better) Stria Vascularis Damage, External Ciliated Cell Damage, Spiral Ganglion Cell Degeneration
10.1016/j.amjoto.2014.07.002	Sagit et al., 2014	The protective role of thymoquinone in the prevention of gentamicin ototoxicity	American Journal of Otolaryngology-Head and Neck Medicine and Surgery	Turkey		n = 48 4 groups (12/group) (G = 12; G + CO = 12; T = 12; G + T = 12)	Non-human	Rats Sprague-Dawley rats	6 months 250-300g	Female	Gentamicin induced ototoxicity 120 mg/kg/day i.p. for 15 days	Thymoquinone	Intraperitoneal	20 mg/kg/day in 1 ml corn oil	15 days	Therapeutic	3 controls CO only GM only TQ only	1 ml/day CO for 15 days	Yes Increase in ABR tresholds	Yes Statistically significant differences	No	ABR	Pre-treatment and on day 15 post-treatment	Yes	Yes Single-blinded	No	no	Yes (better) TUNEL Assay, Caspase-3 and Caspase-9 Immunohistochemistry
10.1007/s00405-016-4319-4	Ogurlu et al., 2016	The therapeutic effect of thymoquinone on acoustic trauma-induced hearing loss in rats	European Archives of Oto-Rhino-Laryngology	Turkey		n = 30 4 groups NTG = 7; T20 = 8; T40 = 8; CO = 7;	Non-human	Rats Sprague-Dawley rats	Adult (Does not specify exactly) 250-350g	Male	Acoustic trauma 120 dB SPL, 4 kHz white noise for 4 h	Thymoquinone	Intraperitoneal	Low dose group = 20 mg/kg/ day High dose group = 40 mg/kg/day daily	3 days 30 minutes before acoustic trauma, and again at 24 and 48 hours post-trauma	Prophylactic + Therapeutic	2 controls AT only CO only	1 ml/day CO for 3 days	Yes Decrease in DPOAE amplitudes Increase in ABR tresholds	Yes Stastically significant differences in the post-treatment measurments, TQ20>TQ40 Indicating therapeutic effect but no prophylactic effect	No	DPOAE ABR	Pre-trauma, immediately post-trauma, and 96 hours post-trauma (=post-treatment)	Yes	Yes Single-blinded	No	no	No
10.1016/j.biopha.2021.112149	Abdel Salam et al., 2021	Thymoquinone ameliorates age-related hearing loss in C57BL/6J mice by modulating Sirt1 activity and Bak1 expression	Biomedicine & Pharmacotherapy	Egypt		n = 24 4 groups (6/group) NTG = 6; CO = 6; T20 = 6; T40 = 6;	Non-human	Mice Black 6 mice (C57BL/6J)	8 month	Female	Age related hearin loss	Thymoquinone	Intraperitoneal	Low dose group = 20 mg/kg/day High dose group = 40 mg/kg/day 3 days/week	1 month	Prophylactic	CO	0.5 ml CO 3 day/week for 1 month	Yes increase in avoidance conditioning thresholds	Yes, statistically significant differences in both TQ20 and TQ40 groups TQ40>TQ20	No	Behavioral Audiogram	Twenty-four hours after last TQ dose	Yes	Yes Single-blinded	No	no	Yes (better) Light and Electron microscopy degeneration in the modiolus, hair cells, and spiral ligament, spiral ganglion neuron count
10.1017/S0022215114002680	Aksoy et al., 2015	Thymoquinone treatment for inner-ear acoustic trauma in rats	Journal of Laryngology & Otology	Turkey		n = 32 4 groups AT + NTG = 8; AT + T = 7; T = 8; Saline + No AT = 7;	Non-human	Rats Wistar albino rats	Mature (Does not specify exactly) 200-240g	Male	Acoustic trauma 105 dB SPL white noise for 4 hours	Thymoquinone	intraperitoneal	10 mg/kg/day	11 days	Prophylactic + Therapeutic	Saline	Does not specify	Yes Decrease in DPOAE amplitudes Increase in ABR tresholds	Yes Statistically significant differences (on days 5 and 10)	No	DPOAE ABR	Pre-trauma, 1, 5, and 10 days post-trauma	Yes	Yes Single-blinded	No	no	No
